# Supplementary material for: Financial sector and economic growth amid external uncertainty shocks: Insights into emerging economies
Source: PLoS One. 2021 Nov 11;16(11):e0259303. doi: 10.1371/journal.pone.0259303 (PMC8584713; doi:10.1371/journal.pone.0259303)
Supplement: S1 File — (ZIP) [file pone.0259303.s001.zip]

Archive with 5 entries (5 files):
- returns/Brazil.csv
- returns/China.csv
- returns/India.csv
- returns/Russia.csv
- returns/SA.csv
