# Supplementary material for: Financial sector and economic growth amid external uncertainty shocks: Insights into emerging economies
Source: PLoS One. 2021 Nov 11;16(11):e0259303. doi: 10.1371/journal.pone.0259303 (PMC8584713; doi:10.1371/journal.pone.0259303)
Supplement: S1 File — (ZIP) [file pone.0259303.s001.zip › returns/Brazil.csv]

Date	CPI	GEPU	GDP	FSI	RFSI
01/02/2005	0.034426578	-0.129687568	-0.00044879	0.160780702	0.126354124
01/03/2005	-0.040945237	0.043077812	-0.000568501	-0.070270168	-0.029324931
01/04/2005	0.05905854	0.200256482	-0.000861204	0.036286789	-0.022771751
01/05/2005	0.059676292	-0.03906226	-0.001308388	0.063321128	0.003644836
01/06/2005	0.031313233	0.02230946	-0.001763096	0.066707329	0.035394096
01/07/2005	0.021989349	-0.139947462	-0.0019207	-0.011751492	-0.033740841
01/08/2005	-0.00945915	0.040660471	-0.001673895	0.329508617	0.338967767
01/09/2005	0.026790735	0.350579701	-0.001101854	0.183117141	0.156326406
01/10/2005	0.035256815	-0.329452873	-0.000488414	-0.001702382	-0.036959197
01/11/2005	0.036724944	0.026122314	4.25E-06	0.119552966	0.082828022
01/12/2005	-0.035292631	-0.033749239	0.000288943	-0.027260299	0.008032332
01/01/2006	-0.00369948	0.131685012	0.000315994	0.275775485	0.279474965
01/02/2006	0.059266632	-0.233713262	0.00012602	0.055885416	-0.003381216
01/03/2006	0.001303541	0.047687166	-0.000154359	-0.069092984	-0.070396525
01/04/2006	-0.001765046	0.230287517	-0.000301403	0.085351928	0.087116974
01/05/2006	-0.039330441	-0.193135001	-0.000226051	-0.193488154	-0.154157713
01/06/2006	-0.028603946	0.171770137	3.59E-05	0.047560483	0.076164429
01/07/2006	0.025857814	-0.105389686	0.000317768	0.040728068	0.014870254
01/08/2006	0.00940467	-0.127176937	0.000548285	0.013391106	0.003986436
01/09/2006	-0.000330026	-0.005460868	0.00072911	-0.001740454	-0.001410428
01/10/2006	0.015100434	0.076952611	0.000916247	0.093290183	0.078189749
01/11/2006	-0.012728186	-0.045457749	0.001130254	0.053482392	0.066210578
01/12/2006	-0.005555762	-0.032837464	0.001341528	0.100467456	0.106023218
01/01/2007	0.014269653	0.125554004	0.001453658	0.035812133	0.02154248
01/02/2007	0.018251065	-0.151312693	0.001427894	-0.056811287	-0.075062352
01/03/2007	-0.001601208	0.123718582	0.001272857	0.041247805	0.042849013
01/04/2007	0.016471557	-0.018052697	0.001044262	0.068600723	0.052129166
01/05/2007	0.020422731	-0.142011384	0.000788679	0.150298783	0.129876052
01/06/2007	0.028319032	0.033839773	0.000558531	0.011688685	-0.016630347
01/07/2007	0.016696753	-0.047301539	0.000429113	0.042296799	0.025600046
01/08/2007	-0.033987406	0.30581255	0.000424972	-0.054974283	-0.020986877
01/09/2007	0.019607797	0.231909081	0.000528784	0.067575531	0.047967734
01/10/2007	0.041657439	-0.174784373	0.000681331	0.042600783	0.000943344
01/11/2007	0.004754625	0.033219797	0.000863365	-0.120347548	-0.125102173
01/12/2007	-0.001356748	0.164031995	0.001083741	-0.138381964	-0.137025216
01/01/2008	0.000177215	0.33151396	0.001365521	-0.11451142	-0.114688635
01/02/2008	0.018199456	-0.25823428	0.001662344	0.105284711	0.087085255
01/03/2008	-0.008844378	0.19624172	0.001837785	-0.135422219	-0.126577841
01/04/2008	0.01002771	-0.242785775	0.00164352	0.20828078	0.19825307
01/05/2008	0.025448815	-0.204261431	0.000923107	0.102757277	0.077308462
01/06/2008	0.024720348	0.16462539	-0.000375409	-0.164777103	-0.189497451
01/07/2008	0.011884049	0.089175246	-0.002148886	0.019990061	0.008106012
01/08/2008	0.011393014	-0.046263294	-0.004197669	-0.029010378	-0.040403392
01/09/2008	-0.083850416	0.546470394	-0.006100709	-0.216436528	-0.132586112
01/10/2008	-0.141452299	0.185456723	-0.007359933	-0.388205047	-0.246752748
01/11/2008	-0.007700952	-0.340801591	-0.007627977	-0.036320821	-0.028619869
01/12/2008	-0.061503314	0.040890432	-0.006907153	-0.001823998	0.059679316
01/01/2009	0.045325812	-0.026707337	-0.005529428	-0.040871527	-0.086197339
01/02/2009	0.017258815	-0.008114695	-0.003753062	-0.067038681	-0.084297496
01/03/2009	0.004856672	-0.067900178	-0.001862034	0.173138765	0.168282093
01/04/2009	0.039417006	-0.245971429	-0.000109575	0.208546642	0.169129636
01/05/2009	0.048026847	-0.059473104	0.001330802	0.237052799	0.189025952
01/06/2009	0.04641692	0.143680909	0.00242237	0.008579989	-0.037836931
01/07/2009	0.012708425	-0.07306807	0.003160507	0.093830097	0.081121672
01/08/2009	0.039384142	-0.078145056	0.003598399	0.024128146	-0.015255996
01/09/2009	0.006018368	0.072717526	0.003792527	0.175640503	0.169622135
01/10/2009	0.036260532	-0.205901763	0.003769533	-0.048590648	-0.08485118
01/11/2009	0.002381432	0.112775072	0.00355403	0.077795887	0.075414455
01/12/2009	-0.00522589	0.001101027	0.00316805	0.036312172	0.041538062
01/01/2010	-0.009972692	0.13339204	0.002644449	-0.115370372	-0.10539768
01/02/2010	-0.014393385	0.019724678	0.002019099	0.035832539	0.050225924
01/03/2010	0.032270101	-0.058138948	0.001367098	0.083058917	0.050788816
01/04/2010	0.017986594	-0.084709469	0.000846373	-0.000215465	-0.018202059
01/05/2010	-0.003556962	0.362075207	0.000518376	-0.095034012	-0.09147705
01/06/2010	0.014613099	-0.065678197	0.000386452	-0.042589503	-0.057202602
01/07/2010	0.001735081	0.006360346	0.000420795	0.197761295	0.196026214
01/08/2010	-0.003540004	-0.139085274	0.000579389	-0.038836344	-0.03529634
01/09/2010	0.017099838	0.082676984	0.000807146	0.117652648	0.10055281
01/10/2010	0.000811583	-0.094571499	0.001026183	0.01874779	0.017936207
01/11/2010	-0.006781245	0.051772651	0.001185157	-0.045459966	-0.038678721
01/12/2010	0.022548153	0.071299449	0.001244967	0.028811048	0.006262895
01/01/2011	0.007467442	-0.114237315	0.001168912	-0.092369543	-0.099836985
01/02/2011	0.000505979	-0.235962552	0.000940781	0.037466504	0.036960525
01/03/2011	0.000651959	0.307266865	0.000572056	0.07141542	0.070763461
01/04/2011	0.035862966	-0.071808476	0.000120131	-0.002756114	-0.03861908
01/05/2011	-0.015240694	-0.310588951	-0.000372143	-0.023494096	-0.008253402
01/06/2011	0.015310557	0.270083709	-0.000841506	0.016977133	0.001666576
01/07/2011	0.013244475	0.326957672	-0.001166438	-0.084330608	-0.097575083
01/08/2011	-0.019342896	0.315179666	-0.001335324	-0.050047655	-0.030704759
01/09/2011	-0.068764607	-0.11900502	-0.001419575	-0.179989533	-0.111224926
01/10/2011	-0.003454869	-0.097905758	-0.001557783	0.196578892	0.200033761
01/11/2011	0.001049181	0.181679522	-0.001757055	-0.090173877	-0.091223058
01/12/2011	-0.014406007	-0.068451487	-0.001880353	0.005272373	0.01967838
01/01/2012	0.028122224	-0.130178127	-0.001629578	0.132812785	0.104690561
01/02/2012	0.029731437	-0.124648679	-0.000916498	0.073225435	0.043493998
01/03/2012	-0.044445256	0.000743843	0.000123235	-0.088635751	-0.044190495
01/04/2012	-0.025415898	-0.12752275	0.001082044	-0.110320233	-0.084904335
01/05/2012	-0.049769432	0.23189884	0.001746362	-0.113879416	-0.064109984
01/06/2012	-0.021640438	0.170473546	0.002029117	0.000967732	0.02260817
01/07/2012	0.015758223	-0.184603604	0.001924519	0.065899287	0.050141064
01/08/2012	-0.00535138	-0.246710297	0.001505952	0.013457405	0.018808785
01/09/2012	-0.00919756	0.188976288	0.000936342	-0.00114223	0.00805533
01/10/2012	-0.001066044	0.059835069	0.000500661	-0.026902464	-0.02583642
01/11/2012	-0.007283909	0.057402218	0.00033359	0.025553002	0.032836911
01/12/2012	-0.004230812	-0.031297143	0.000454487	0.089596411	0.093827223
01/01/2013	0.026226522	-0.004716889	0.000783579	0.042144827	0.015918305
01/02/2013	0.031705134	-0.276552602	0.001224667	0.016765132	-0.014940002
01/03/2013	0.007355658	0.102426853	0.001645445	0.021642854	0.014287196
01/04/2013	-0.004064229	-0.025353364	0.001849544	-0.023086186	-0.019021957
01/05/2013	-0.011846567	-0.257771045	0.001772766	-0.029913887	-0.01806732
01/06/2013	-0.059502542	0.119773776	0.001471517	-0.150177422	-0.09067488
01/07/2013	-0.032334106	-0.095994837	0.001131493	-0.030088454	0.002245652
01/08/2013	-0.040612326	0.150150737	0.000848979	-0.028345713	0.012266613
01/09/2013	0.031734983	0.055419981	0.000659065	0.142118455	0.110383472
01/10/2013	0.033407544	0.137153374	0.000559924	0.087852698	0.054445154
01/11/2013	-0.035724435	-0.458532622	0.00049583	-0.103795073	-0.068070638
01/12/2013	-0.01289858	0.227871095	0.000368323	-0.05279986	-0.03990128
01/01/2014	-0.001772489	-0.065693489	4.48E-05	-0.112557927	-0.110785438
01/02/2014	0.009305274	-0.161537807	-0.00048366	0.076653719	0.067348445
01/03/2014	0.029181006	0.149397489	-0.001076084	0.135990237	0.106809231
01/04/2014	0.043390606	-0.059336306	-0.001400307	0.073090224	0.029699618
01/05/2014	0.006115579	0.008624976	-0.001329271	-0.023863295	-0.029978874
01/06/2014	-0.00266629	-0.177687413	-0.000915061	0.068658052	0.071324342
01/07/2014	0.0026901	0.08964784	-0.000391237	0.017940142	0.015250042
01/08/2014	-0.011895769	0.084879183	7.66E-05	0.138306466	0.150202235
01/09/2014	-0.013195551	0.193271838	0.000355959	-0.234385097	-0.221189546
01/10/2014	-0.036935513	-0.048495312	0.000316407	0.039718994	0.076654507
01/11/2014	-0.022617744	-0.022288816	-9.34E-05	0.002801364	0.025419108
01/12/2014	-0.013983772	-0.048044438	-0.000840073	-0.129767074	-0.115783302
01/01/2015	0.03315453	0.227222775	-0.001773557	-0.057769637	-0.090924167
01/02/2015	-0.053196905	-0.189200002	-0.002776429	0.036882631	0.090079536
01/03/2015	-0.082862771	-0.103385509	-0.003695615	-0.114423901	-0.03156113
01/04/2015	0.029111104	-0.059039092	-0.004269833	0.155737273	0.126626169
01/05/2015	-0.007367318	0.026365674	-0.004416795	-0.153686714	-0.146319396
01/06/2015	-0.00774553	0.117057562	-0.004193045	0.06105333	0.06879886
01/07/2015	-0.020846704	0.107096168	-0.00378442	-0.131551332	-0.110704628
01/08/2015	-0.076381088	0.012279057	-0.003312328	-0.18580805	-0.109426962
01/09/2015	-0.097948746	0.311482886	-0.002863956	-0.131125542	-0.033176796
01/10/2015	0.00811037	-0.347650599	-0.002527136	0.044918822	0.036808452
01/11/2015	0.049289499	-0.223623973	-0.002291186	0.018065109	-0.03122439
01/12/2015	-0.003895907	0.152145088	-0.002071775	-0.060282746	-0.056386839
01/01/2016	-0.009444175	0.23045113	-0.001728542	-0.075687081	-0.066242906
01/02/2016	0.020040955	0.050766721	-0.001223203	0.066812069	0.046771114
01/03/2016	0.059337168	0.088512886	-0.000645683	0.321517579	0.262180411
01/04/2016	0.026677526	-0.137268565	-0.000252463	0.100086599	0.073409073
01/05/2016	0.01604918	-0.126384905	-0.000123323	-0.151611677	-0.167660857
01/06/2016	0.037431699	0.592036597	-0.00019114	0.18177378	0.144342081
01/07/2016	0.056731021	-0.037598525	-0.000252522	0.090580354	0.033849333
01/08/2016	0.015884042	-0.437314712	-0.000181925	0.016454797	0.000570755
01/09/2016	-0.013985173	0.050020314	7.10E-05	-0.014298363	-0.00031319
01/10/2016	0.029626067	-0.157967264	0.000474745	0.152158678	0.122532611
01/11/2016	-0.030461698	0.605675453	0.000985859	-0.146261455	-0.115799757
01/12/2016	0.009970256	-0.041736844	0.00151844	0.026015522	0.016045266
01/01/2017	0.042817771	0.172462957	0.001905105	0.125665873	0.082848102
01/02/2017	0.021348809	-0.282135251	0.002081335	0.065115041	0.043766232
01/03/2017	-0.008728943	0.168594413	0.002055407	-0.042615899	-0.033886956
01/04/2017	-0.008979399	-0.305616004	0.001893578	0.005420784	0.014400183
01/05/2017	-0.027810182	-0.081940193	0.001652824	-0.092960706	-0.065150524
01/06/2017	-0.036241009	0.026912678	0.001390299	-0.000194534	0.036046475
01/07/2017	0.024434072	-0.142643665	0.001178438	0.095161259	0.070727187
01/08/2017	0.00591739	-0.054265708	0.001044543	0.059764166	0.053846776
01/09/2017	-0.004104897	0.130641078	0.000983987	0.056356032	0.060460929
01/10/2017	-0.006058593	-0.041235865	0.000967934	-0.049060612	-0.043002019
01/11/2017	-0.022121079	0.042356863	0.000971046	-0.035316811	-0.013195732
01/12/2017	-0.013233069	-0.036735722	0.000970815	0.028611642	0.041844711
01/01/2018	0.0082198	-0.055228341	0.000945566	0.221308518	0.213088718
01/02/2018	-0.017706331	-0.144502908	0.000894253	-0.031325607	-0.013619276
01/03/2018	-0.010218531	0.248605521	0.000836577	-0.006844628	0.003373903
01/04/2018	-0.03825538	-0.012632497	0.000815029	-0.088346539	-0.050091159
01/05/2018	-0.036510899	0.089298895	0.000829734	-0.22790592	-0.191395021
01/06/2018	-0.012500242	0.007055641	0.00083854	-0.100761252	-0.08826101
01/07/2018	-0.004874975	0.251929832	0.000754569	0.13846087	0.143335845
01/08/2018	-0.017427478	-0.187633745	0.000565927	-0.144981746	-0.127554268
01/09/2018	-0.030067063	0.082306943	0.000340294	0.058134926	0.088201989
01/10/2018	0.095579365	0.121464751	0.000237003	0.22735844	0.131779075
01/11/2018	-0.005613069	0.113637519	0.000311089	0.028823538	0.034436607
01/12/2018	-0.025642445	0.056473461	0.000519614	0.001058552	0.026700997
01/01/2019	0.029661702	-0.043327785	0.000715372	0.18828292	0.158621218
01/02/2019	0.004727084	-0.20682923	0.000819451	-0.049098574	-0.053825658
01/03/2019	-0.021325721	0.196656247	0.000806149	-0.061710283	-0.040384562
01/04/2019	-0.010429707	-0.252889701	0.000694599	6.20E-05	0.010491728
01/05/2019	-0.016628671	0.228990968	0.000518267	0.043848302	0.060476973
01/06/2019	0.0284424	0.282142117	0.000332272	0.059838851	0.031396451
01/07/2019	0.016852391	-0.22351046	0.000225381	0.005101344	-0.011751047
01/08/2019	-0.038614187	0.175996046	0.000231681	-0.082892321	-0.044278134
01/09/2019	-0.021801121	-0.101190379	0.000337856	0.014438866	0.036239987
01/10/2019	0.002821792	-0.058067588	0.000482416	0.087158962	0.08433717
01/11/2019	-0.013604344	-0.024197636	0.000615617	-0.077152085	-0.063547741
01/12/2019	0.017031937	0.051453438	0.000688778	0.099270708	0.082238771
01/01/2020	-0.014642911	-0.159734173	0.000644428	-0.09594572	-0.081302809
01/02/2020	-0.037125767	-0.018188043	0.000449101	-0.106738053	-0.069612286
01/03/2020	-0.100802716	0.417735928	-0.066599373	-0.539641695	-0.438838979
01/04/2020	-0.072405808	0.03068194	-0.017149729	-0.007414334	0.064991474
01/05/2020	-0.063849367	0.174464541	-0.00855282	0.043014979	0.106864346
01/06/2020	0.068827542	-0.239692668	0.018331384	0.113667039	0.044839497
01/07/2020	-0.023947473	0.021779584	0.018191334	0.140134335	0.164081808
01/08/2020	-0.046844503	-0.11344122	0.017950471	-0.132536519	-0.085692016
01/09/2020	0.014526061	-0.046008158	0.007797435	-0.097609315	-0.112135376
01/10/2020	-0.036544313	0.035719867	0.007618053	-0.023322739	0.013221574
01/11/2020	0.034149765	0.200293015	0.007255053	0.235742119	0.201592354
01/12/2020	0.050380137	-0.227095304	0.002805152	0.142450265	0.092070128
01/01/2021	-0.044078062	-0.045615912	0.0017697	-0.119593971	-0.075515909
01/02/2021	-0.005610971	-0.260342958	0.000154651	-0.080901765	-0.075290794
01/03/2021	-0.02687722	-0.002300641	0.00021023	0.031933142	0.058810362
01/04/2021	0.011064517	-0.072187094	0.000191714	0.060808071	0.049743554
01/05/2021	0.046083498	-0.042164663	0.000175552	0.098637405	0.052553907
