# Supplementary material for: Financial sector and economic growth amid external uncertainty shocks: Insights into emerging economies
Source: PLoS One. 2021 Nov 11;16(11):e0259303. doi: 10.1371/journal.pone.0259303 (PMC8584713; doi:10.1371/journal.pone.0259303)
Supplement: S1 File — (ZIP) [file pone.0259303.s001.zip › returns/China.csv]

Date	CPI	GEPU	GDP	FSI	RFSI
01/03/2009	0.002667342	-0.067900178	0.000737174	0.160824968	0.158157626
01/04/2009	-0.025008673	-0.245971429	0.001561554	0.026157082	0.051165755
01/05/2009	-0.033563751	-0.059473104	0.002124966	0.07329027	0.106854021
01/06/2009	-0.016458442	0.143680909	0.00240462	0.218975107	0.235433549
01/07/2009	-0.005863628	-0.07306807	0.002430475	0.150074185	0.155937813
01/08/2009	-0.006267738	-0.078145056	0.002307571	-0.350938184	-0.344670446
01/09/2009	-0.01176659	0.072717526	0.002089561	0.100571381	0.112337971
01/10/2009	-0.018333411	-0.205901763	0.001799777	0.092916719	0.11125013
01/11/2009	-0.00372677	0.112775072	0.001474014	0.017403627	0.021130397
01/12/2009	0.016603008	0.001101027	0.001130763	0.038444579	0.021841571
01/01/2010	0.001559785	0.13339204	0.000805241	-0.144414395	-0.14597418
01/02/2010	0.02153311	0.019724678	0.000489085	0.020257681	-0.001275429
01/03/2010	-0.014151826	-0.058138948	0.000268705	0.058352915	0.072504741
01/04/2010	-0.003150848	-0.084709469	9.60E-05	-0.108425914	-0.105275066
01/05/2010	0.019721454	0.362075207	-1.93E-05	-0.118594026	-0.13831548
01/06/2010	0.00555076	-0.065678197	-3.78E-05	-0.038873729	-0.044424489
01/07/2010	-0.010677345	0.006360346	7.53E-05	0.089494462	0.100171807
01/08/2010	-0.011305892	-0.139085274	0.000269609	-0.058672908	-0.047367016
01/09/2010	-0.002508375	0.082676984	0.000495967	-0.01316322	-0.010654845
01/10/2010	-0.012835457	-0.094571499	0.00073929	0.142470572	0.155306029
01/11/2010	0.016299007	0.051772651	0.000965321	-0.103573823	-0.11987283
01/12/2010	0.009663439	0.071299449	0.001133704	-0.003220261	-0.0128837
01/01/2011	0.001172534	-0.114237315	0.001230995	-0.007601531	-0.008774065
01/02/2011	0.007113823	-0.235962552	0.001210841	0.024391893	0.01727807
01/03/2011	-0.009970927	0.307266865	0.001114253	0.036501733	0.04647266
01/04/2011	-0.012313385	-0.071808476	0.000962753	0.03478485	0.047098235
01/05/2011	4.01E-06	-0.310588951	0.00076514	-0.048237304	-0.048241312
01/06/2011	0.00231155	0.270083709	0.000546678	-0.026731778	-0.029043328
01/07/2011	-0.0020781	0.326957672	0.000310231	-0.042395792	-0.040317692
01/08/2011	0.008729	0.315179666	8.09E-05	-0.011406125	-0.020135125
01/09/2011	0.032821383	-0.11900502	-0.000128445	-0.0854001	-0.118221483
01/10/2011	0.013449934	-0.097905758	-0.000310503	0.089685399	0.076235465
01/11/2011	0.003756726	0.181679522	-0.000452095	-0.078303153	-0.082059879
01/12/2011	0.012901658	-0.068451487	-0.000549931	0.011483757	-0.001417901
01/01/2012	0.011288005	-0.130178127	-0.000610277	0.072226626	0.060938621
01/02/2012	-0.014785302	-0.124648679	-0.000625949	0.043142904	0.057928206
01/03/2012	0.006804348	0.000743843	-0.000610019	-0.056078354	-0.062882702
01/04/2012	-0.00095305	-0.12752275	-0.000585968	0.068022412	0.068975462
01/05/2012	0.006709107	0.23189884	-0.000536061	-0.025973816	-0.032682923
01/06/2012	-0.001092823	0.170473546	-0.00047465	-0.036639189	-0.035546366
01/07/2012	-0.005397976	-0.184603604	-0.000403266	-0.042883359	-0.037485383
01/08/2012	-0.00240894	-0.246710297	-0.000315614	-0.052735006	-0.050326066
01/09/2012	-0.005435681	0.188976288	-0.000217117	0.032681316	0.038116997
01/10/2012	0.004015234	0.059835069	-0.00012385	-0.003022012	-0.007037246
01/11/2012	0.012598734	0.057402218	-4.09E-05	-0.018058985	-0.030657719
01/12/2012	0.00346721	-0.031297143	2.66E-05	0.220876304	0.217409094
01/01/2013	0.012852067	-0.004716889	8.08E-05	0.109095536	0.096243469
01/02/2013	0.015914299	-0.276552602	0.000134303	-0.021865579	-0.037779878
01/03/2013	0.004515142	0.102426853	0.000186768	-0.093888559	-0.098403701
01/04/2013	0.009960698	-0.025353364	0.000238332	0.005999465	-0.003961233
01/05/2013	0.009219259	-0.257771045	0.000284829	0.056752857	0.047533598
01/06/2013	0.006210487	0.119773776	0.000324097	-0.176908273	-0.18311876
01/07/2013	0.006320906	-0.095994837	0.000351169	-0.026635392	-0.032956298
01/08/2013	0.00414679	0.150150737	0.000348756	0.059687933	0.055541143
01/09/2013	-0.000181439	0.055419981	0.000309917	0.040887686	0.041069125
01/10/2013	-0.011304265	0.137153374	0.000253951	-0.007336843	0.003967422
01/11/2013	0.010537211	-0.458532622	0.000183628	0.010261211	-0.000276
01/12/2013	0.012356052	0.227871095	0.000111476	-0.031744628	-0.04410068
01/01/2014	0.021013031	-0.065693489	5.18E-05	-0.062655015	-0.083668046
01/02/2014	-0.002859653	-0.161537807	4.85E-06	-0.032451738	-0.029592085
01/03/2014	-0.02703042	0.149397489	-3.88E-05	-0.001733857	0.025296563
01/04/2014	-0.025313125	-0.059336306	-9.42E-05	0.018995176	0.044308301
01/05/2014	-0.006994486	0.008624976	-0.000153704	-0.002412128	0.004582358
01/06/2014	-0.000202882	-0.177687413	-0.000213806	0.008016923	0.008219805
01/07/2014	0.002735212	0.08964784	-0.000272574	0.098350743	0.095615531
01/08/2014	0.016423199	0.084879183	-0.000330824	-0.036098651	-0.05252185
01/09/2014	0.024479041	0.193271838	-0.000373853	0.013202615	-0.011276426
01/10/2014	0.017922176	-0.048495312	-0.000420644	0.04374247	0.025820294
01/11/2014	0.021063991	-0.022288816	-0.000460947	0.183159891	0.1620959
01/12/2014	0.015940406	-0.048044438	-0.000491751	0.343633472	0.327693066
01/01/2015	0.01418578	0.227222775	-0.000522631	-0.11713894	-0.13132472
01/02/2015	0.012944236	-0.189200002	-0.000543577	0.018827479	0.005883243
01/03/2015	0.00940659	-0.103385509	-0.000547347	0.106916101	0.097509511
01/04/2015	-0.010587364	-0.059039092	-0.000531116	0.109332722	0.119920086
01/05/2015	-0.013971664	0.026365674	-0.000507204	-0.06219457	-0.048222906
01/06/2015	0.010109311	0.117057562	-0.000483679	-0.02993103	-0.040040341
01/07/2015	0.017574786	0.107096168	-0.000465145	-0.164046863	-0.181621649
01/08/2015	0.002558003	0.012279057	-0.00043678	-0.14156991	-0.144127913
01/09/2015	0.004432231	0.311482886	-0.000405037	-0.00706799	-0.011500221
01/10/2015	-0.012739822	-0.347650599	-0.000373717	0.07580688	0.088546702
01/11/2015	0.012005111	-0.223623973	-0.000342539	0.026051914	0.014046803
01/12/2015	-0.00438595	0.152145088	-0.0003169	0.039096624	0.043482574
01/01/2016	0.001318994	0.23045113	-0.0002937	-0.207481105	-0.208800099
01/02/2016	0.004792919	0.050766721	-0.000268657	-0.011256739	-0.016049658
01/03/2016	-0.018245735	0.088512886	-0.000239606	0.115543316	0.133789051
01/04/2016	-0.019592432	-0.137268565	-0.000211438	-0.004353713	0.015238719
01/05/2016	-0.004890634	-0.126384905	-0.000178001	-0.001557676	0.003332958
01/06/2016	-0.018947956	0.592036597	-0.000138276	-0.031281646	-0.01233369
01/07/2016	-0.015309726	-0.037598525	-9.43E-05	-0.000746207	0.014563519
01/08/2016	-0.008317261	-0.437314712	-4.77E-05	0.045032696	0.053349957
01/09/2016	0.003134864	0.050020314	8.35E-07	-0.019647628	-0.022782492
01/10/2016	-0.004048879	-0.157967264	5.46E-05	-0.002719643	0.001329236
01/11/2016	0.003092243	0.605675453	0.000111646	0.030346197	0.027253954
01/12/2016	0.007246335	-0.041736844	0.000167514	-0.061493469	-0.068739804
01/01/2017	0.004461306	0.172462957	0.000218053	0.044778622	0.040317316
01/02/2017	-0.014251675	-0.282135251	0.000254881	0.001366893	0.015618568
01/03/2017	-0.008970969	0.168594413	0.0002718	-0.021396356	-0.012425387
01/04/2017	-0.007132173	-0.305616004	0.000263487	-0.012699043	-0.00556687
01/05/2017	-0.003203369	-0.081940193	0.000240382	0.083394521	0.08659789
01/06/2017	0.003657183	0.026912678	0.000204924	0.034912912	0.031255729
01/07/2017	-0.000506807	-0.142643665	0.000155842	0.051935195	0.052442002
01/08/2017	0.008237992	-0.054265708	0.000108559	0.051734715	0.043496723
01/09/2017	0.014745839	0.130641078	6.72E-05	-0.030954585	-0.045700424
01/10/2017	0.000853641	-0.041235865	3.06E-05	0.035444934	0.034591293
01/11/2017	-0.001271459	0.042356863	-3.23E-07	0.037449731	0.03872119
01/12/2017	7.22E-05	-0.036735722	-2.59E-05	-0.00050955	-0.000581722
01/01/2018	0.010158154	-0.055228341	-5.16E-05	0.137539999	0.127381845
01/02/2018	0.020217284	-0.144502908	-8.27E-05	-0.096879173	-0.117096457
01/03/2018	-0.011121488	0.248605521	-0.000119539	-0.049365093	-0.038243605
01/04/2018	0.005441325	-0.012632497	-0.000157514	-0.030763072	-0.036204397
01/05/2018	0.004596029	0.089298895	-0.000202556	-0.035612233	-0.040208262
01/06/2018	-0.007722491	0.007055641	-0.000248392	-0.107607445	-0.099884954
01/07/2018	-0.025689316	0.251929832	-0.000286427	0.006488451	0.032177767
01/08/2018	-0.008717965	-0.187633745	-0.000314825	-0.014399582	-0.005681617
01/09/2018	0.006964057	0.082306943	-0.000333346	0.048342909	0.041378852
01/10/2018	-0.005046688	0.121464751	-0.000339945	-0.028650718	-0.02360403
01/11/2018	-0.003248548	0.113637519	-0.000334682	-0.016942603	-0.013694055
01/12/2018	0.009710623	0.056473461	-0.000318248	-0.058546174	-0.068256797
01/01/2019	0.011353925	-0.043327785	-0.000303418	0.114915679	0.103561754
01/02/2019	0.01449122	-0.20682923	-0.000302758	0.10504767	0.09055645
01/03/2019	0.003273378	0.196656247	-0.000332268	0.022586911	0.019313533
01/04/2019	-0.001058076	-0.252889701	-0.000410037	0.025322866	0.026380942
01/05/2019	-0.012679042	0.228990968	-0.000527473	-0.100109821	-0.087430779
01/06/2019	-0.01493799	0.282142117	-0.000694544	0.070862778	0.085800768
01/07/2019	0.003797693	-0.22351046	-0.000918389	-0.008998234	-0.012795927
01/08/2019	-0.007773506	0.175996046	-0.001187666	-0.088464541	-0.080691035
01/09/2019	-0.000229446	-0.101190379	-0.001494214	0.016426999	0.016656445
01/10/2019	0.006253318	-0.058067588	-0.001822293	0.03867343	0.032420112
01/11/2019	0.013094152	-0.024197636	-0.002116909	-0.015478953	-0.028573105
01/12/2019	-0.005502403	0.051453438	-0.002312921	0.066337732	0.071840135
01/01/2020	0.022436484	-0.159734173	-0.002295164	-0.039560663	-0.061997147
01/02/2020	0.013056543	-0.018188043	-0.140051145	-0.063360136	-0.076416679
01/03/2020	0.002535525	0.417735928	0.136912623	-0.081023734	-0.083559259
01/04/2020	-0.003274555	0.03068194	-0.000310569	0.056805305	0.06007986
01/05/2020	-0.016928378	0.174464541	0.000638637	-0.055602955	-0.038674577
01/06/2020	-0.01965075	-0.239692668	0.001545189	0.026590713	0.046241463
01/07/2020	-0.00274566	0.021779584	0.002381581	0.066919513	0.069665173
01/08/2020	0.013949188	-0.11344122	0.003156765	0.051607409	0.037658221
01/09/2020	0.016108655	-0.046008158	0.003867167	-0.027128854	-0.043237509
01/10/2020	0.00524065	0.035719867	0.004499243	0.032820163	0.027579513
01/11/2020	0.001592677	0.200293015	0.005019526	0.091007788	0.089415111
01/12/2020	-0.001450418	-0.227095304	0.00534085	-0.026889463	-0.025439045
01/01/2021	0.013393412	-0.045615912	0.005332607	0.023978529	0.010585117
01/02/2021	0.008501148	-0.260342958	0.00482107	0.027755511	0.019254363
01/03/2021	-0.001013	-0.002300641	0.004060188	-0.040669773	-0.039656773
01/04/2021	-0.008623913	-0.072187094	0.003244335	-0.031201961	-0.022578048
01/05/2021	0.001297202	-0.042164663	0.002510223	0.065754114	0.064456912
