# Supplementary material for: Financial sector and economic growth amid external uncertainty shocks: Insights into emerging economies
Source: PLoS One. 2021 Nov 11;16(11):e0259303. doi: 10.1371/journal.pone.0259303 (PMC8584713; doi:10.1371/journal.pone.0259303)
Supplement: S1 File — (ZIP) [file pone.0259303.s001.zip › returns/India.csv]

Date	CPI	GEPU	GDP	FSI	RFSI
01/03/2012	-0.007606129	0.000743843	-0.000824696	-0.054150651	-0.046544522
01/04/2012	-0.013948315	-0.12752275	-0.000746973	-0.031453603	-0.017505288
01/05/2012	-0.031217414	0.23189884	-0.00067393	-0.133691794	-0.10247438
01/06/2012	-0.011112471	0.170473546	-0.000608317	0.082710066	0.093822537
01/07/2012	0.011459224	-0.184603604	-0.000554723	0.0235814	0.012122176
01/08/2012	-0.002252748	-0.246710297	-0.000513683	-0.005914938	-0.00366219
01/09/2012	0.010265754	0.188976288	-0.000482028	0.161394618	0.151128864
01/10/2012	0.025877303	0.059835069	-0.000453182	-0.033349447	-0.05922675
01/11/2012	-0.023539017	0.057402218	-0.00042293	0.06757423	0.091113247
01/12/2012	0.00678846	-0.031297143	-0.000389597	0.003702605	-0.003085855
01/01/2013	0.004415798	-0.004716889	-0.000354238	0.031817275	0.027401477
01/02/2013	0.019894981	-0.276552602	-0.000316764	-0.108649754	-0.128544735
01/03/2013	0.003800807	0.102426853	-0.0002762	0.010798161	0.006997354
01/04/2013	0.003556509	-0.025353364	-0.000230964	0.089972741	0.086416232
01/05/2013	-0.002552367	-0.257771045	-0.000180776	-0.04329967	-0.040747303
01/06/2013	-0.039231668	0.119773776	-0.000126956	-0.105119798	-0.06588813
01/07/2013	-0.013660356	-0.095994837	-7.27E-05	-0.14842603	-0.134765674
01/08/2013	-0.04268481	0.150150737	-2.16E-05	-0.189397616	-0.146712806
01/09/2013	-0.009255686	0.055419981	2.26E-05	0.117227162	0.126482848
01/10/2013	0.031316918	0.137153374	5.50E-05	0.171677896	0.140360978
01/11/2013	0.005774261	-0.458532622	7.54E-05	-0.040139453	-0.045913714
01/12/2013	0.004272779	0.227871095	8.82E-05	0.019261287	0.014988508
01/01/2014	-0.00731248	-0.065693489	0.000101831	-0.090478995	-0.083166515
01/02/2014	0.001060058	-0.161537807	0.000119249	0.057972884	0.056912826
01/03/2014	0.024499672	0.149397489	0.000137561	0.171562245	0.147062573
01/04/2014	0.011767518	-0.059336306	0.000147992	0.000690419	-0.011077099
01/05/2014	0.018131163	0.008624976	0.000146649	0.1333805	0.115249337
01/06/2014	-0.001466259	-0.177687413	0.000134276	0.030391398	0.031857657
01/07/2014	0.003649798	0.08964784	0.000116068	0.009474657	0.005824859
01/08/2014	-0.001568123	0.084879183	9.76E-05	0.01982891	0.021397033
01/09/2014	0.008755861	0.193271838	8.47E-05	-0.044667049	-0.05342291
01/10/2014	0.00067314	-0.048495312	8.37E-05	0.09389402	0.09322088
01/11/2014	0.009994752	-0.022288816	9.83E-05	0.066187775	0.056193023
01/12/2014	0.002468658	-0.048044438	0.000130101	-0.015597773	-0.018066431
01/01/2015	0.025635984	0.227222775	0.000178098	0.086679395	0.061043411
01/02/2015	0.013270724	-0.189200002	0.00024016	-0.010362769	-0.023633493
01/03/2015	0.012808953	-0.103385509	0.000312728	-0.054332196	-0.067141149
01/04/2015	-0.012081424	-0.059039092	0.000390408	-0.037114923	-0.025033499
01/05/2015	-0.021707378	0.026365674	0.000470187	0.015254692	0.03696207
01/06/2015	0.011833031	0.117057562	0.000550913	-0.000874445	-0.012707476
01/07/2015	0.007781675	0.107096168	0.000632785	0.014927941	0.007146266
01/08/2015	0.001498097	0.012279057	0.000714431	-0.128065161	-0.129563258
01/09/2015	-0.004266915	0.311482886	0.000792424	0.019451014	0.023717929
01/10/2015	0.012667017	-0.347650599	0.000860795	0.024948715	0.012281698
01/11/2015	0.001491667	-0.223623973	0.000912674	-0.032589308	-0.034080975
01/12/2015	0.00262926	0.152145088	0.00093986	0.00065036	-0.0019789
01/01/2016	0.006581311	0.23045113	0.000932459	-0.106800113	-0.113381424
01/02/2016	-0.025758075	0.050766721	0.000887408	-0.115086335	-0.08932826
01/03/2016	0.006452798	0.088512886	0.000808301	0.149994903	0.143542105
01/04/2016	0.001163074	-0.137268565	0.000705392	0.019867615	0.018704541
01/05/2016	0.008833642	-0.126384905	0.000585771	0.055201249	0.046367607
01/06/2016	0.002041936	0.592036597	0.000453759	0.012759056	0.01071712
01/07/2016	0.001705501	-0.037598525	0.000311405	0.07665162	0.074946119
01/08/2016	-0.005857033	-0.437314712	0.000164265	0.037445161	0.043302194
01/09/2016	0.002586585	0.050020314	2.19E-05	-0.018005033	-0.020591618
01/10/2016	0.009266894	-0.157967264	-0.000101404	0.010920112	0.001653218
01/11/2016	0.001528011	0.605675453	-0.000194833	-0.085230617	-0.086758628
01/12/2016	0.009216341	-0.041736844	-0.000250208	-0.015946619	-0.02516296
01/01/2017	-0.010327836	0.172462957	-0.000261681	0.070016747	0.080344583
01/02/2017	0.012679663	-0.282135251	-0.00023069	0.061088948	0.048409285
01/03/2017	0.02044072	0.168594413	-0.000165843	0.079017564	0.058576844
01/04/2017	0.016135327	-0.305616004	-8.30E-05	0.047000339	0.030865012
01/05/2017	-0.005057971	-0.081940193	6.53E-06	0.045012644	0.050070615
01/06/2017	-0.005612426	0.026912678	9.56E-05	-0.004096515	0.001515911
01/07/2017	0.001681391	-0.142643665	0.000180585	0.085215488	0.083534097
01/08/2017	0.002293808	-0.054265708	0.000257864	-0.012802429	-0.015096237
01/09/2017	-0.017444988	0.130641078	0.000323197	-0.036744784	-0.019299796
01/10/2017	0.003051133	-0.041235865	0.000371453	0.037525287	0.034474154
01/11/2017	0.014603231	0.042356863	0.000398618	0.013044351	-0.00155888
01/12/2017	0.006386946	-0.036735722	0.000401552	0.02368204	0.017295094
01/01/2018	-0.013575853	-0.055228341	0.000377818	0.077346462	0.090922315
01/02/2018	-0.025656651	-0.144502908	0.000328808	-0.101168307	-0.075511656
01/03/2018	-0.004864547	0.248605521	0.000259786	-0.022153654	-0.017289107
01/04/2018	-0.003707546	-0.012632497	0.000180053	0.026627995	0.030335541
01/05/2018	-0.007280137	0.089298895	9.55E-05	0.027049333	0.03432947
01/06/2018	0.007652881	0.007055641	8.87E-06	-0.027519667	-0.035172548
01/07/2018	0.000830102	0.251929832	-7.96E-05	0.056664181	0.055834079
01/08/2018	-0.004419485	-0.187633745	-0.0001709	-0.030414473	-0.025994988
01/09/2018	-0.035426323	0.082306943	-0.000266891	-0.123282949	-0.087856626
01/10/2018	-0.014653287	0.121464751	-0.000369693	-0.014402122	0.000251165
01/11/2018	0.027336559	0.113637519	-0.000479717	0.133135645	0.105799086
01/12/2018	0.016337842	0.056473461	-0.000595176	0.012592653	-0.003745189
01/01/2019	-0.007487143	-0.043327785	-0.000711583	-0.032166244	-0.024679101
01/02/2019	-0.008379918	-0.20682923	-0.000826203	-0.016704561	-0.008324643
01/03/2019	0.031095688	0.196656247	-0.000937461	0.134924221	0.103828533
01/04/2019	0.005164188	-0.252889701	-0.001044404	-0.005011081	-0.010175269
01/05/2019	0.007234942	0.228990968	-0.001142627	0.069161172	0.06192623
01/06/2019	0.005851974	0.282142117	-0.001223824	0.015973219	0.010121245
01/07/2019	0.007140263	-0.22351046	-0.001275337	-0.061462143	-0.068602406
01/08/2019	-0.019035279	0.175996046	-0.001288214	-0.060904056	-0.041868777
01/09/2019	0.005052671	-0.101190379	-0.001256913	0.055186038	0.050133367
01/10/2019	0.003785039	-0.058067588	-0.001179175	0.036703031	0.032917992
01/11/2019	-0.002290244	-0.024197636	-0.001056779	0.039803517	0.042093761
01/12/2019	0.018969716	0.051453438	-0.000895841	0.028044676	0.00907496
01/01/2020	-0.006445855	-0.159734173	-0.000707338	-0.016881812	-0.010435957
01/02/2020	0.000739642	-0.018188043	-0.000500628	-0.065448078	-0.06618772
01/03/2020	-0.022883579	0.417735928	-0.010031719	-0.422209881	-0.399326302
01/04/2020	0.011993694	0.03068194	-0.106927193	0.134549233	0.122555539
01/05/2020	-0.001032609	0.174464541	-0.059194402	-0.110410472	-0.109377863
01/06/2020	-0.014809087	-0.239692668	0.034616403	0.10249444	0.117303527
01/07/2020	0.007887018	0.021779584	0.033199069	0.025786625	0.017899607
01/08/2020	-0.01053479	-0.11344122	0.031881752	0.08070036	0.09123515
01/09/2020	0.024372306	-0.046008158	0.013611911	-0.075844019	-0.100216325
01/10/2020	0.003868907	0.035719867	0.01334158	0.08091768	0.077048773
01/11/2020	-0.019487271	0.200293015	0.013060496	0.211071722	0.230558993
01/12/2020	-0.010915566	-0.227095304	0.001880419	0.075621305	0.086536871
01/01/2021	-0.002603663	-0.045615912	0.001859614	-0.038525179	-0.035921516
01/02/2021	0.007069322	-0.260342958	0.001829865	0.083243197	0.076173875
01/03/2021	0.013954927	-0.002300641	-0.023554636	-0.013541409	-0.027496336
01/04/2021	-0.019219184	-0.072187094	-0.023770397	-0.021789516	-0.002570332
01/05/2021	0.018010236	-0.042164663	-0.024051995	0.088860239	0.070850003
