# Supplementary material for: Financial sector and economic growth amid external uncertainty shocks: Insights into emerging economies
Source: PLoS One. 2021 Nov 11;16(11):e0259303. doi: 10.1371/journal.pone.0259303 (PMC8584713; doi:10.1371/journal.pone.0259303)
Supplement: S1 File — (ZIP) [file pone.0259303.s001.zip › returns/Russia.csv]

Date	CPI	GEPU	GDP	FSI	RFSI
01/01/2005	0.042859664	-0.046375727	-0.000370341	0.003431047	-0.039428617
01/02/2005	0.004779845	-0.129687568	-0.000277128	0.143507067	0.138727222
01/03/2005	0.01433642	0.043077812	-0.000208731	0.006810869	-0.007525551
01/04/2005	0.021418453	0.200256482	-0.00013813	0.073689795	0.052271342
01/05/2005	0.012924932	-0.03906226	-4.66E-05	0.01666156	0.003736628
01/06/2005	0.013290861	0.02230946	7.15E-05	0.062952292	0.049661431
01/07/2005	0.009186073	-0.139947462	0.000201875	0.225702116	0.216516043
01/08/2005	-0.014787773	0.040660471	0.000336403	0.167746665	0.182534438
01/09/2005	0.008442977	0.350579701	0.000463542	0.081999662	0.073556685
01/10/2005	0.004884182	-0.329452873	0.000558788	-0.078895469	-0.083779651
01/11/2005	0.021018552	0.026122314	0.000618516	0.193578773	0.172560221
01/12/2005	-0.00528455	-0.033749239	0.000653019	0.152947974	0.158232524
01/01/2006	0.020124697	0.131685012	0.000682255	0.137280232	0.117155535
01/02/2006	0.026463643	-0.233713262	0.000721811	0.035783259	0.009319616
01/03/2006	0.015776517	0.047687166	0.000781214	-0.029868116	-0.045644633
01/04/2006	-0.004540524	0.230287517	0.000861634	0.138118192	0.142658716
01/05/2006	-0.007602861	-0.193135001	0.000956311	-0.119925843	-0.112322982
01/06/2006	0.018556825	0.171770137	0.001045542	0.03976127	0.021204445
01/07/2006	0.005015015	-0.105389686	0.001090734	0.011893753	0.006878738
01/08/2006	-0.003163058	-0.127176937	0.001081931	0.195923909	0.199086967
01/09/2006	0.004837344	-0.005460868	0.001035243	0.025081792	0.020244448
01/10/2006	0.002650117	0.076952611	0.000994322	0.055340707	0.05269059
01/11/2006	-0.002209843	-0.045457749	0.00098969	0.106850332	0.109060175
01/12/2006	-0.003869993	-0.032837464	0.001043193	0.312972652	0.316842645
01/01/2007	0.020040024	0.125554004	0.001170046	-0.03970634	-0.059746364
01/02/2007	0.008283686	-0.151312693	0.001370293	0.091483714	0.083200028
01/03/2007	0.000368724	0.123718582	0.001621687	-0.043584431	-0.043953155
01/04/2007	-0.004507574	-0.018052697	0.001867334	0.103885974	0.108393548
01/05/2007	0.002749997	-0.142011384	0.002096978	-0.102841557	-0.105591554
01/06/2007	0.008868421	0.033839773	0.002330819	0.085646992	0.076778571
01/07/2007	0.002498034	-0.047301539	0.00260462	0.014337831	0.011839797
01/08/2007	0.001538971	0.30581255	0.00292076	-0.108404334	-0.109943305
01/09/2007	-9.56E-05	0.231909081	0.003230281	0.025417339	0.025512927
01/10/2007	0.008194872	-0.174784373	0.003411582	0.070232195	0.062037323
01/11/2007	-0.000531256	0.033219797	0.003387042	-0.00975052	-0.009219264
01/12/2007	0.008414805	0.164031995	0.003111024	0.020174067	0.011759262
01/01/2008	0.013188651	0.33151396	0.002573059	-0.156306332	-0.169494983
01/02/2008	-0.00101595	-0.25823428	0.001760295	-0.031644907	-0.030628957
01/03/2008	0.004242712	0.19624172	0.00069841	-0.000748473	-0.004991185
01/04/2008	0.009936977	-0.242785775	-0.000487949	0.023722477	0.0137855
01/05/2008	0.007879897	-0.204261431	-0.001761586	0.060634587	0.05275469
01/06/2008	0.007906085	0.16462539	-0.003084402	-0.115080147	-0.122986232
01/07/2008	0.001444327	0.089175246	-0.004323221	-0.061440223	-0.06288455
01/08/2008	0.005269104	-0.046263294	-0.005436409	-0.170175186	-0.17544429
01/09/2008	-0.004004341	0.546470394	-0.006381639	-0.31337758	-0.309373239
01/10/2008	0.03089946	0.185456723	-0.007033865	-0.306217707	-0.337117167
01/11/2008	0.01719818	-0.340801591	-0.00734761	-0.168020805	-0.185218985
01/12/2008	-0.049152826	0.040890432	-0.007307467	-0.078529807	-0.029376981
01/01/2009	-0.095133548	-0.026707337	-0.006903258	-0.383902217	-0.288768669
01/02/2009	-0.068272553	-0.008114695	-0.006152414	-0.065794556	0.002477997
01/03/2009	0.039632439	-0.067900178	-0.005126712	0.262910451	0.223278012
01/04/2009	0.019825118	-0.245971429	-0.004004295	0.183976613	0.164151495
01/05/2009	0.02266254	-0.059473104	-0.002860331	0.33548647	0.31282393
01/06/2009	0.01482655	0.143680909	-0.001748223	-0.132986258	-0.147812808
01/07/2009	-0.014433389	-0.07306807	-0.00078122	0.101192626	0.115626015
01/08/2009	-0.019884271	-0.078145056	2.90E-05	0.063633654	0.083517925
01/09/2009	0.012746199	0.072717526	0.000703378	0.235972311	0.223226112
01/10/2009	0.029424957	-0.205901763	0.001238331	0.069326952	0.039901995
01/11/2009	0.01212874	0.112775072	0.001643943	0.035471202	0.023342462
01/12/2009	-0.020495847	0.001101027	0.001905955	0.106406854	0.126902701
01/01/2010	0.030512753	0.13339204	0.001956743	0.069768955	0.039256202
01/02/2010	0.025948216	0.019724678	0.001792722	0.00974979	-0.016198426
01/03/2010	0.024893776	-0.058138948	0.001470432	0.068589678	0.043695902
01/04/2010	0.01822795	-0.084709469	0.001117798	-0.032922409	-0.051150359
01/05/2010	0.009219761	0.362075207	0.000809736	-0.103422127	-0.112641888
01/06/2010	0.001464558	-0.065678197	0.00059291	-0.003764394	-0.005228952
01/07/2010	-0.010372794	0.006360346	0.000507568	0.09252306	0.102895854
01/08/2010	0.001041826	-0.139085274	0.000549333	-0.045446106	-0.046487932
01/09/2010	-0.020885934	0.082676984	0.000675474	0.079043313	0.099929247
01/10/2010	-0.028121445	-0.094571499	0.000801998	0.10738079	0.135502235
01/11/2010	-0.004395312	0.051772651	0.000889314	-0.020913174	-0.016517862
01/12/2010	0.03588959	0.071299449	0.000932847	0.052605168	0.016715578
01/01/2011	0.030180556	-0.114237315	0.000956543	0.108974577	0.078794021
01/02/2011	0.018051993	-0.235962552	0.000979628	-0.020727245	-0.038779238
01/03/2011	0.014417172	0.307266865	0.001014817	-0.030975731	-0.045392903
01/04/2011	-0.01026047	-0.071808476	0.00106659	-0.03113747	-0.020877
01/05/2011	0.011159689	-0.310588951	0.001137012	-0.054948898	-0.066108587
01/06/2011	-0.003276993	0.270083709	0.001222006	-0.036731986	-0.033454993
01/07/2011	0.003903467	0.326957672	0.001306302	0.022466683	0.018563216
01/08/2011	-0.037445044	0.315179666	0.001382587	-0.114986632	-0.077541588
01/09/2011	-0.033061427	-0.11900502	0.001445477	-0.210367507	-0.17730608
01/10/2011	-0.007826707	-0.097905758	0.00148612	0.135979163	0.14380587
01/11/2011	0.024300871	0.181679522	0.001489608	-0.08764633	-0.111947201
01/12/2011	-0.000247536	-0.068451487	0.001432234	-0.085237966	-0.08499043
01/01/2012	0.015943083	-0.130178127	0.00128148	0.175693279	0.159750196
01/02/2012	0.029236503	-0.124648679	0.001032722	0.070549987	0.041313484
01/03/2012	0.019852878	0.000743843	0.000720448	-0.043417983	-0.063270861
01/04/2012	-0.000539733	-0.12752275	0.000436439	-0.059209418	-0.058669685
01/05/2012	-0.021613848	0.23189884	0.000216073	-0.235429438	-0.21381559
01/06/2012	-0.032464893	0.170473546	5.95E-05	0.072209869	0.104674762
01/07/2012	0.030743707	-0.184603604	-5.15E-05	-0.005407521	-0.036151228
01/08/2012	0.004148727	-0.246710297	-0.000127691	0.022213203	0.018064476
01/09/2012	-0.002874481	0.188976288	-0.000163266	0.020741207	0.023615688
01/10/2012	0.004081229	0.059835069	-0.000129249	-0.036849254	-0.040930483
01/11/2012	0.004064641	0.057402218	-2.82E-05	-0.034442717	-0.038507358
01/12/2012	0.011138919	-0.031297143	0.000104682	0.05723973	0.046100811
01/01/2013	0.019496798	-0.004716889	0.000195658	0.090484754	0.070987956
01/02/2013	0.00230351	-0.276552602	0.000212452	-0.044226855	-0.046530365
01/03/2013	0.001653423	0.102426853	0.00015887	-0.106601106	-0.108254529
01/04/2013	-0.014132619	-0.025353364	7.48E-05	-0.04305196	-0.028919341
01/05/2013	0.010140623	-0.257771045	-1.05E-05	0.012230991	0.002090368
01/06/2013	-0.034493445	0.119773776	-7.12E-05	-0.038560828	-0.004067383
01/07/2013	0.001196949	-0.095994837	-7.72E-05	0.03264038	0.031443431
01/08/2013	-0.018816299	0.150150737	-2.80E-05	-0.021079818	-0.002263519
01/09/2013	0.011437151	0.055419981	4.93E-05	0.078582032	0.067144881
01/10/2013	0.00397627	0.137153374	9.78E-05	0.047262886	0.043286616
01/11/2013	-0.005082109	-0.458532622	9.69E-05	0.019376685	0.024458794
01/12/2013	-0.006981598	0.227871095	5.98E-05	0.057871364	0.064852962
01/01/2014	-0.018609392	-0.065693489	3.53E-05	-0.148442072	-0.12983268
01/02/2014	-0.040722111	-0.161537807	3.43E-05	-0.046570403	-0.005848292
01/03/2014	-0.018203889	0.149397489	3.37E-05	-0.085834333	-0.067630444
01/04/2014	0.019212688	-0.059336306	-2.29E-05	-0.054332217	-0.073544905
01/05/2014	0.033307631	0.008624976	-0.000159725	0.210707452	0.177399821
01/06/2014	0.024832487	-0.177687413	-0.000364025	0.015239605	-0.009592882
01/07/2014	-0.004890376	0.08964784	-0.000575071	-0.182247333	-0.177356957
01/08/2014	-0.027369587	0.084879183	-0.000773635	-0.013802411	0.013567176
01/09/2014	-0.023871962	0.193271838	-0.000965977	-0.27432015	-0.250448188
01/10/2014	-0.052938964	-0.048495312	-0.001168742	-0.059730844	-0.00679188
01/11/2014	-0.092135152	-0.022288816	-0.001383571	-0.076271068	0.015864084
01/12/2014	-0.16516767	-0.048044438	-0.001581983	-0.086519855	0.078647815
01/01/2015	-0.049703591	0.227222775	-0.001689657	-0.090172966	-0.040469375
01/02/2015	0.028743851	-0.189200002	-0.001674159	0.257435408	0.228691557
01/03/2015	0.106366317	-0.103385509	-0.001536785	-0.068513918	-0.174880235
01/04/2015	0.12703886	-0.059039092	-0.001313278	0.197908995	0.070870135
01/05/2015	0.030145801	0.026365674	-0.001036798	0.02957859	-0.000567211
01/06/2015	-0.073725267	0.117057562	-0.000753934	-0.036840388	0.036884879
01/07/2015	-0.030849626	0.107096168	-0.00054463	-0.061703436	-0.03085381
01/08/2015	-0.125648971	0.012279057	-0.00043004	-0.121692275	0.003956696
01/09/2015	-0.009250085	0.311482886	-0.000387839	0.003181267	0.012431352
01/10/2015	0.058121767	-0.347650599	-0.00036066	0.120941682	0.062819915
01/11/2015	0.005570521	-0.223623973	-0.000317738	0.015556339	0.009985818
01/12/2015	-0.070146712	0.152145088	-0.000257113	-0.072859521	-0.002712809
01/01/2016	-0.072967414	0.23045113	-0.000209044	-0.091795521	-0.018828107
01/02/2016	-0.015586793	0.050766721	-0.000182749	0.062103755	0.077690548
01/03/2016	0.091134665	0.088512886	-0.000170359	0.141869324	0.050734659
01/04/2016	0.039551248	-0.137268565	-0.000149342	0.065391008	0.02583976
01/05/2016	0.018514355	-0.126384905	-0.000101538	0.036549726	0.018035371
01/06/2016	0.020249181	0.592036597	-1.52E-05	0.029140107	0.008890926
01/07/2016	0.02522369	-0.037598525	0.000110796	0.008679266	-0.016544424
01/08/2016	-0.018998765	-0.437314712	0.000266607	0.056962579	0.075961344
01/09/2016	0.008461251	0.050020314	0.000421325	0.024364611	0.01590336
01/10/2016	0.044773516	-0.157967264	0.00051122	-0.03555538	-0.080328896
01/11/2016	-0.003982362	0.605675453	0.000521515	0.016317698	0.02030006
01/12/2016	0.062009955	-0.041736844	0.000479094	0.14416976	0.082159805
01/01/2017	0.030286247	0.172462957	0.000450945	0.007930255	-0.022355992
01/02/2017	0.017885352	-0.282135251	0.000466491	-0.031690802	-0.049576154
01/03/2017	0.008277217	0.168594413	0.000518862	0.006242742	-0.002034475
01/04/2017	0.02096913	-0.305616004	0.000563041	0.002437527	-0.018531603
01/05/2017	-0.022597318	-0.081940193	0.000574787	-0.108625155	-0.086027837
01/06/2017	-0.022212939	0.026912678	0.000546713	-0.065350393	-0.043137454
01/07/2017	-0.043062428	-0.142643665	0.000486729	0.010179419	0.053241847
01/08/2017	-0.020710319	-0.054265708	0.000418523	0.060051265	0.080761584
01/09/2017	0.017487637	0.130641078	0.000385196	0.034717877	0.01723024
01/10/2017	0.010881915	-0.041235865	0.000453512	0.009923487	-0.000958428
01/11/2017	-0.019206788	0.042356863	0.000630718	-0.026371023	-0.007164235
01/12/2017	0.002051103	-0.036735722	0.000859163	-0.032271846	-0.034322949
01/01/2018	0.008624554	-0.055228341	0.001002917	0.0910679	0.082443346
01/02/2018	-0.016853414	-0.144502908	0.001004404	0.02788377	0.044737184
01/03/2018	-0.0014551	0.248605521	0.00087335	-0.049357234	-0.047902134
01/04/2018	-0.058667212	-0.012632497	0.000686135	-0.104284104	-0.045616892
01/05/2018	0.007185323	0.089298895	0.000492856	-0.032585654	-0.039770977
01/06/2018	0.009567563	0.007055641	0.000330317	-0.038553765	-0.048121328
01/07/2018	0.01419462	0.251929832	0.000235563	-0.005205019	-0.019399639
01/08/2018	-0.045530273	-0.187633745	0.000216246	-0.161776498	-0.116246225
01/09/2018	-0.022351161	0.082306943	0.00025734	0.043996491	0.066347652
01/10/2018	0.037528029	0.121464751	0.000322502	-0.08331053	-0.120838559
01/11/2018	0.002696278	0.113637519	0.000406419	0.006877622	0.004181344
01/12/2018	-0.009207745	0.056473461	0.000530048	-0.106300107	-0.097092362
01/01/2019	0.013103658	-0.043327785	0.000734557	0.155416036	0.142312378
01/02/2019	0.014964913	-0.20682923	0.000981328	-0.029938992	-0.044903905
01/03/2019	0.013444873	0.196656247	0.001137059	0.030010896	0.016566023
01/04/2019	0.012064327	-0.252889701	0.001045723	0.010034873	-0.002029454
01/05/2019	0.007539097	0.228990968	0.00063846	0.002018897	-0.0055202
01/06/2019	0.006811741	0.282142117	2.95E-05	0.073047772	0.066236031
01/07/2019	0.015049275	-0.22351046	-0.000602226	0.013828683	-0.001220592
01/08/2019	-0.030145353	0.175996046	-0.001098331	-0.074517564	-0.044372211
01/09/2019	0.018599602	-0.101190379	-0.001422865	0.052339313	0.033739711
01/10/2019	0.002419606	-0.058067588	-0.001626621	0.018323425	0.015903819
01/11/2019	0.006686051	-0.024197636	-0.001753234	0.044132946	0.037446895
01/12/2019	0.013203777	0.051453438	-0.00182423	0.058448468	0.045244691
01/01/2020	0.01078501	-0.159734173	-0.001829824	0.015198545	0.004413535
01/02/2020	-0.020107484	-0.018188043	-0.001751935	-0.101008349	-0.080900865
01/03/2020	-0.138246328	0.417735928	-0.001563675	-0.399495166	-0.261248838
01/04/2020	0.020611925	0.03068194	-0.007130871	0.152622209	0.132010284
01/05/2020	0.033980402	0.174464541	-0.004713515	0.071279232	0.03729883
01/06/2020	0.025662226	-0.239692668	0.000489325	0.05403467	0.028372444
01/07/2020	-0.039668219	0.021779584	-0.000306501	0.101747793	0.141416012
01/08/2020	-0.055841049	-0.11344122	8.08E-06	-0.012102158	0.043738891
01/09/2020	-0.032004112	-0.046008158	-0.000666946	-0.038922886	-0.006918774
01/10/2020	-0.017486446	0.035719867	-0.000582522	-0.079896029	-0.062409583
01/11/2020	0.008579139	0.200293015	-0.000551707	0.205259528	0.196680389
01/12/2020	0.021902032	-0.227095304	-0.00056914	0.053105381	0.031203349
01/01/2021	-0.007054235	-0.045615912	-0.000592875	0.019877615	0.02693185
01/02/2021	0.005236259	-0.260342958	-0.000192212	0.148399055	0.143162796
