# Supplementary material for: Financial sector and economic growth amid external uncertainty shocks: Insights into emerging economies
Source: PLoS One. 2021 Nov 11;16(11):e0259303. doi: 10.1371/journal.pone.0259303 (PMC8584713; doi:10.1371/journal.pone.0259303)
Supplement: S1 File — (ZIP) [file pone.0259303.s001.zip › returns/SA.csv]

Date	CPI	GEPU	GDP	FSI	RFSI
01/02/2000	-0.019410962	-0.149475463	0.000847408	-0.058774371	-0.039363409
01/03/2000	-0.006282158	0.089576713	0.000746929	-0.009299246	-0.003017088
01/04/2000	-0.003343311	0.051817917	0.000661255	-0.058075609	-0.054732298
01/05/2000	-0.030698381	0.319895337	0.000596232	-0.065786302	-0.035087921
01/06/2000	-0.002280228	-0.018830582	0.000542701	0.029114569	0.031394797
01/07/2000	0.022191341	-0.344961057	0.000479483	-0.006759789	-0.02895113
01/08/2000	0.008640913	-0.126811753	0.000391052	0.081113016	0.072472103
01/09/2000	-0.009523744	0.188557393	0.000270291	-0.095217291	-0.085693547
01/10/2000	-0.028568296	0.085956926	0.000123072	-0.087748669	-0.059180373
01/11/2000	-0.023000141	0.433955672	-5.05E-05	-0.013375335	0.009624806
01/12/2000	-0.014544522	-0.049666368	-0.000247039	0.155181818	0.16972634
01/01/2001	-0.018548948	-0.046456242	-0.000449327	0.01504862	0.033597568
01/02/2001	0.004814542	-0.001695055	-0.000651926	-0.053049294	-0.057863836
01/03/2001	0.010711177	0.11788875	-0.000848283	-0.123645028	-0.134356205
01/04/2001	-0.012492435	-0.036750146	-0.001017677	0.067446933	0.079939368
01/05/2001	0.021497645	-0.242478997	-0.001141332	0.036384708	0.014887063
01/06/2001	0.005716499	-0.143967486	-0.001191704	0.031168094	0.025451595
01/07/2001	-0.017755742	0.310063078	-0.001125078	-0.058853247	-0.041097505
01/08/2001	-0.039337126	-0.1289331	-0.000925145	-0.027750789	0.011586337
01/09/2001	-0.042515426	0.705853233	-0.000609101	-0.180836872	-0.138321446
01/10/2001	-0.065823659	-0.022421517	-0.000243342	-0.05980461	0.006019049
01/11/2001	-0.035150576	-0.313995286	0.000131727	-0.103379848	-0.068229272
01/12/2001	-0.171787965	-0.152743061	0.000473574	-0.138754773	0.033033192
01/01/2002	0.027385453	0.012869276	0.000708719	-0.011088486	-0.038473939
01/02/2002	0.029737097	-0.173120393	0.000811489	0.002351409	-0.027385688
01/03/2002	0.002824659	-0.11518585	0.000784603	-0.005059821	-0.00788448
01/04/2002	0.045082549	0.056995529	0.000649276	0.191172801	0.146090252
01/05/2002	0.074590807	-0.094856232	0.000430866	0.067024042	-0.007566765
01/06/2002	-0.009544685	0.220470806	0.000166152	-0.108005975	-0.09846129
01/07/2002	-0.001935893	0.005085531	-8.34E-05	-0.06855247	-0.066616577
01/08/2002	-0.032989277	0.095028829	-0.000289424	-0.0327624	0.000226877
01/09/2002	0.005358924	0.151802084	-0.000440247	-0.043058968	-0.048417892
01/10/2002	0.04440902	-0.032509748	-0.000528544	0.076559632	0.032150612
01/11/2002	0.063599499	-0.009167148	-0.000570912	0.158551142	0.094951643
01/12/2002	0.066299713	-0.030031717	-0.000603382	-0.016276735	-0.082576448
01/01/2003	0.014128332	0.026831204	-0.000680191	-0.02274011	-0.036868442
01/02/2003	0.035301791	0.064474106	-0.000821717	0.023866373	-0.011435418
01/03/2003	0.034754193	0.235668273	-0.001011099	-0.083857336	-0.118611529
01/04/2003	0.038052143	-0.207536547	-0.001186212	0.16310536	0.125053217
01/05/2003	-0.028520358	-0.234374469	-0.001312607	-0.038172744	-0.009652386
01/06/2003	-0.038144016	-0.200995621	-0.001372602	0.099610028	0.137754044
01/07/2003	0.053880015	-0.042175011	-0.001357876	0.018999071	-0.034880944
01/08/2003	0.033090277	-0.126328535	-0.001255639	-0.019842714	-0.052932991
01/09/2003	-0.01010291	0.113779569	-0.001051374	0.013333565	0.023436475
01/10/2003	0.016304508	-0.004363013	-0.000737818	0.093296266	0.076991758
01/11/2003	0.020654514	-0.062880908	-0.000323939	0.101932362	0.081277848
01/12/2003	0.00402922	-0.044426764	0.000140929	0.009439938	0.005410718
01/01/2004	-0.076739188	0.086994698	0.000535711	-0.026488704	0.050250484
01/02/2004	0.022116109	-0.005735109	0.000817133	0.077776344	0.055660235
01/03/2004	0.038640707	-0.014029308	0.000988542	0.055173658	0.016532951
01/04/2004	0.018305988	0.006975586	0.001077017	-0.085450436	-0.103756424
01/05/2004	-0.027329586	0.257130871	0.001100052	0.066660874	0.09399046
01/06/2004	0.045885851	-0.253581708	0.00105682	0.044103046	-0.001782805
01/07/2004	0.043878431	-0.083956358	0.000924223	0.010111349	-0.033767082
01/08/2004	-0.052090328	-0.025171697	0.000708238	-0.020711785	0.031378543
01/09/2004	-0.015845669	0.108333679	0.000450896	0.13035967	0.146205339
01/10/2004	0.011306359	0.154243834	0.000243323	0.075371221	0.064064862
01/11/2004	0.033305694	-0.086097643	0.00013554	0.154195104	0.12088941
01/12/2004	0.032471515	-0.206708975	0.000150005	0.07138333	0.038911815
01/01/2005	-0.026754611	-0.046375727	0.000288153	-0.067236108	-0.040481497
01/02/2005	-0.011208312	-0.129687568	0.000520419	0.057160273	0.068368585
01/03/2005	-0.001544978	0.043077812	0.000775394	-0.091330307	-0.089785329
01/04/2005	-0.011749798	0.200256482	0.000922259	-0.006091719	0.005658079
01/05/2005	-0.025003765	-0.03906226	0.00090662	-0.053585584	-0.028581819
01/06/2005	-0.044000106	0.02230946	0.000738047	0.023408272	0.067408378
01/07/2005	0.021325491	-0.139947462	0.00048947	0.08118933	0.059863839
01/08/2005	0.022045713	0.040660471	0.000229169	0.025625032	0.003579319
01/09/2005	0.014929656	0.350579701	3.78E-05	0.051538884	0.036609228
01/10/2005	-0.022291879	-0.329452873	2.66E-05	-0.073565406	-0.051273527
01/11/2005	0.001551335	0.026122314	0.000217194	0.067708156	0.066156821
01/12/2005	0.041201062	-0.033749239	0.000543549	0.117933571	0.076732509
01/01/2006	0.029745984	0.131685012	0.000838527	0.107196401	0.077450417
01/02/2006	0.000602704	-0.233713262	0.001026167	-0.016752967	-0.017355671
01/03/2006	-0.023345124	0.047687166	0.001099712	0.053275347	0.076620471
01/04/2006	0.015707841	0.230287517	0.001107588	0.009707371	-0.00600047
01/05/2006	-0.063258966	-0.193135001	0.001087502	-0.133341569	-0.070082603
01/06/2006	-0.078089749	0.171770137	0.001066177	-0.081438232	-0.003348483
01/07/2006	-0.014027389	-0.105389686	0.001061218	0.0515396	0.065566989
01/08/2006	0.016932065	-0.127176937	0.001079416	0.004254882	-0.012677183
01/09/2006	-0.058584873	-0.005460868	0.001117829	-0.047242371	0.011342502
01/10/2006	-0.023524092	0.076952611	0.001163326	0.068718797	0.092242889
01/11/2006	0.038016892	-0.045457749	0.001194848	0.079943842	0.04192695
01/12/2006	0.0166394	-0.032837464	0.001181193	0.07738417	0.06074477
01/01/2007	-0.007042172	0.125554004	0.001079934	-0.021293268	-0.014251096
01/02/2007	-0.006117438	-0.151312693	0.000890949	0.014696346	0.020813784
01/03/2007	-0.028557762	0.123718582	0.00066467	0.02218148	0.050739242
01/04/2007	0.023331082	-0.018052697	0.000516674	0.075335662	0.05200458
01/05/2007	0.015102957	-0.142011384	0.000491312	-0.055415476	-0.070518433
01/06/2007	-0.014524663	0.033839773	0.000574657	-0.032892174	-0.018367511
01/07/2007	0.018943196	-0.047301539	0.00069876	0.006387342	-0.012555854
01/08/2007	-0.027514922	0.30581255	0.000809114	-0.001146514	0.026368408
01/09/2007	0.004949852	0.231909081	0.000857812	-0.005197497	-0.010147349
01/10/2007	0.039272071	-0.174784373	0.000797727	0.160089921	0.12081785
01/11/2007	-0.008576936	0.033219797	0.000632263	-0.111515515	-0.102938579
01/12/2007	-0.008920571	0.164031995	0.000421465	-0.053938798	-0.045018227
01/01/2008	-0.020452365	0.33151396	0.000295666	-0.215259007	-0.194806642
01/02/2008	-0.095698491	-0.25823428	0.000279044	0.032238238	0.127936729
01/03/2008	-0.061722758	0.19624172	0.000301478	-0.140336471	-0.078613713
01/04/2008	0.020452099	-0.242785775	0.000202587	0.075421708	0.054969609
01/05/2008	0.032590689	-0.204261431	-0.000108209	-0.071898768	-0.104489457
01/06/2008	-0.027638747	0.16462539	-0.00064259	-0.144046129	-0.116407382
01/07/2008	0.037275631	0.089175246	-0.001309127	0.184140097	0.146864466
01/08/2008	0.033055515	-0.046263294	-0.002064715	-0.029093099	-0.062148614
01/09/2008	-0.016368679	0.546470394	-0.00286418	-0.110289006	-0.093920327
01/10/2008	-0.139048196	0.185456723	-0.003603692	-0.354562338	-0.215514142
01/11/2008	-0.002925382	-0.340801591	-0.004221426	0.069031948	0.07195733
01/12/2008	-0.001323379	0.040890432	-0.00464235	0.035687538	0.037010917
01/01/2009	0.01805322	-0.026707337	-0.004732013	-0.171898861	-0.189952081
01/02/2009	0.014053554	-0.008114695	-0.004459341	-0.112556723	-0.126610277
01/03/2009	0.01491058	-0.067900178	-0.00388886	0.148814678	0.133904098
01/04/2009	0.095049676	-0.245971429	-0.003199155	0.177092756	0.08204308
01/05/2009	0.048379052	-0.059473104	-0.002478799	0.084813382	0.03643433
01/06/2009	0.027389237	0.143680909	-0.001774851	0.070329689	0.042940452
01/07/2009	0.017527944	-0.07306807	-0.001143467	0.092944457	0.075416513
01/08/2009	-0.009858719	-0.078145056	-0.000585961	0.049289546	0.059148265
01/09/2009	0.046257979	0.072717526	-9.32E-05	0.035720542	-0.010537437
01/10/2009	-0.008737179	-0.205901763	0.000315139	-0.000721421	0.008015758
01/11/2009	-0.010341953	0.112775072	0.000641718	0.033266788	0.043608741
01/12/2009	0.011385695	0.001101027	0.000882417	0.029757552	0.018371857
01/01/2010	0.011144618	0.13339204	0.001003314	-0.013985504	-0.025130122
01/02/2010	-0.009410066	0.019724678	0.001017099	-0.020379539	-0.010969473
01/03/2010	0.041629425	-0.058138948	0.000974122	0.128407391	0.086777966
01/04/2010	0.004033244	-0.084709469	0.000961066	-0.005108666	-0.00914191
01/05/2010	-0.004825811	0.362075207	0.001016518	-0.106653329	-0.101827518
01/06/2010	0.011768242	-0.065678197	0.001131904	-0.039982345	-0.051750587
01/07/2010	-0.005028285	0.006360346	0.001247478	0.14528778	0.150316065
01/08/2010	0.023490023	-0.139085274	0.001329319	-0.046702017	-0.07019204
01/09/2010	0.012117559	0.082676984	0.001360556	0.134096643	0.121979084
01/10/2010	-0.005328464	-0.094571499	0.001335008	-0.045061578	-0.039733114
01/11/2010	-0.00303052	0.051772651	0.00124862	-0.043833459	-0.040802939
01/12/2010	0.034692711	0.071299449	0.001100859	0.122722496	0.088029785
01/01/2011	-0.02540606	-0.114237315	0.000900497	-0.093648068	-0.068242008
01/02/2011	-0.046190178	-0.235962552	0.000654549	0.022410972	0.06860115
01/03/2011	0.036453592	0.307266865	0.000382385	0.052258554	0.015804962
01/04/2011	0.009969087	-0.071808476	0.000133127	0.039569648	0.029600561
01/05/2011	-0.015877574	-0.310588951	-6.73E-05	-0.04026197	-0.024384396
01/06/2011	0.013322852	0.270083709	-0.000198187	-0.009009043	-0.022331895
01/07/2011	0.005228886	0.326957672	-0.000229479	-0.023100575	-0.028329461
01/08/2011	-0.048391337	0.315179666	-0.000166177	-0.025824577	0.02256676
01/09/2011	-0.037168636	-0.11900502	-4.57E-05	-0.173531465	-0.136362829
01/10/2011	-0.03882405	-0.097905758	5.79E-05	0.080380211	0.119204261
01/11/2011	-0.016521482	0.181679522	0.000117307	-0.063510048	-0.046988566
01/12/2011	0.008897675	-0.068451487	0.000144638	0.052128053	0.043230378
01/01/2012	0.026036728	-0.130178127	0.000187166	0.10457279	0.078536062
01/02/2012	0.032258665	-0.124648679	0.000255312	0.087938023	0.055679358
01/03/2012	0.016140789	0.000743843	0.000319983	-0.023283403	-0.039424192
01/04/2012	-0.024523934	-0.12752275	0.000308119	0.007401724	0.031925658
01/05/2012	-0.024456468	0.23189884	0.000196914	-0.107809691	-0.083353223
01/06/2012	-0.010645533	0.170473546	1.48E-05	0.049600568	0.060246101
01/07/2012	0.020030579	-0.184603604	-0.000150517	0.041402024	0.021371445
01/08/2012	-0.011502393	-0.246710297	-0.000255173	-0.006011202	0.005491191
01/09/2012	-0.009325833	0.188976288	-0.000286814	0.017315476	0.026641309
01/10/2012	-0.046359446	0.059835069	-0.000256329	-0.034491646	0.0118678
01/11/2012	-0.008547383	0.057402218	-0.000167825	0.004815617	0.013363
01/12/2012	0.017169505	-0.031297143	-2.02E-05	0.095437091	0.078267586
01/01/2013	-0.024391257	-0.004716889	0.000187437	-0.030065596	-0.005674339
01/02/2013	-0.004908789	-0.276552602	0.000441593	0.014124216	0.019033005
01/03/2013	-0.011645989	0.102426853	0.000700718	-0.025752732	-0.014106743
01/04/2013	0.010157862	-0.025353364	0.000877471	0.018947263	0.008789401
01/05/2013	-0.028368985	-0.257771045	0.000948637	-0.107910386	-0.079541401
01/06/2013	-0.061626092	0.119773776	0.000942749	-0.019592693	0.042033399
01/07/2013	0.023503266	-0.095994837	0.000935353	0.033078158	0.009574892
01/08/2013	-0.015871012	0.150150737	0.000933451	-0.055059303	-0.039188291
01/09/2013	0.010037742	0.055419981	0.000876925	0.076143717	0.066105975
01/10/2013	-0.004715642	0.137153374	0.000639592	0.082162351	0.086877993
01/11/2013	-0.021863091	-0.458532622	0.000198232	-0.054322495	-0.032459404
01/12/2013	-0.016244306	0.227871095	-0.000350108	0.000215936	0.016460242
01/01/2014	-0.036945862	-0.065693489	-0.000756315	-0.139036429	-0.102090567
01/02/2014	-0.00140123	-0.161537807	-0.000908144	0.121979304	0.123380534
01/03/2014	0.026498063	0.149397489	-0.000799901	0.06454454	0.038046477
01/04/2014	0.0207093	-0.059336306	-0.000520147	0.027630411	0.006921111
01/05/2014	0.013484665	0.008624976	-0.00013241	0.02973408	0.016249415
01/06/2014	-0.019518813	-0.177687413	0.000305982	0.010359709	0.029878522
01/07/2014	0.008286284	0.08964784	0.000717273	-0.004691938	-0.012978222
01/08/2014	0.008354837	0.084879183	0.001050754	0.016566395	0.008211558
01/09/2014	-0.016459749	0.193271838	0.001254233	-0.085779253	-0.069319504
01/10/2014	0.005208102	-0.048495312	0.001251135	0.09681059	0.091602488
01/11/2014	0.010841635	-0.022288816	0.001016279	0.013172732	0.002331097
01/12/2014	-0.026728388	-0.048044438	0.000576875	-0.046814028	-0.02008564
01/01/2015	0.017960316	0.227222775	3.01E-05	0.046432021	0.028471705
01/02/2015	0.00896171	-0.189200002	-0.000552846	0.037475468	0.028513758
01/03/2015	-0.012378719	-0.103385509	-0.001086585	-0.043067621	-0.030688902
01/04/2015	0.012301838	-0.059039092	-0.001428476	0.069349886	0.057048048
01/05/2015	-0.008240532	0.026365674	-0.001540165	-0.100594145	-0.092353613
01/06/2015	-0.021564254	0.117057562	-0.001461789	-0.01251198	0.009052274
01/07/2015	0.004912634	0.107096168	-0.001302686	-0.007448472	-0.012361106
01/08/2015	-0.027239126	0.012279057	-0.001130205	-0.087657687	-0.060418561
01/09/2015	-0.054136334	0.311482886	-0.000980008	-0.065642253	-0.011505919
01/10/2015	0.009976459	-0.347650599	-0.000867336	0.065232707	0.055256248
01/11/2015	-0.027628494	-0.223623973	-0.000774339	-0.080719423	-0.053090929
01/12/2015	-0.058371803	0.152145088	-0.000657115	-0.144223149	-0.085851346
01/01/2016	-0.061497263	0.23045113	-0.000451335	-0.068169653	-0.00667239
01/02/2016	0.032627289	0.050766721	-0.000148417	-0.031826108	-0.064453397
01/03/2016	0.02092697	0.088512886	0.000190712	0.186028608	0.165101638
01/04/2016	0.048026869	-0.137268565	0.000414753	0.020711413	-0.027315456
01/05/2016	-0.045118211	-0.126384905	0.000462655	-0.129120161	-0.08400195
01/06/2016	0.027441851	0.592036597	0.000348037	0.041112334	0.013670483
01/07/2016	0.06012783	-0.037598525	0.00015632	0.068316808	0.008188978
01/08/2016	0.036264149	-0.437314712	-5.69E-05	-0.048841007	-0.085105156
01/09/2016	-0.018975913	0.050020314	-0.000251143	0.03680623	0.055782143
01/10/2016	0.023486715	-0.157967264	-0.000385298	-0.001972637	-0.025459352
01/11/2016	0.017148485	0.605675453	-0.000431912	-0.006693947	-0.023842432
01/12/2016	0.025493496	-0.041736844	-0.00036693	0.056742963	0.031249467
01/01/2017	0.019434432	0.172462957	-0.000165522	-0.002097829	-0.021532261
01/02/2017	0.029568017	-0.282135251	0.000166716	0.037322237	0.00775422
01/03/2017	0.023457833	0.168594413	0.000580085	-0.056155051	-0.079612884
01/04/2017	-0.046815042	-0.305616004	0.000957622	0.042780158	0.0895952
01/05/2017	0.006524757	-0.081940193	0.001242926	-0.002177682	-0.008702439
01/06/2017	0.020057342	0.026912678	0.001413415	-0.019924165	-0.039981507
01/07/2017	-0.030318677	-0.142643665	0.001460256	0.055254185	0.085572862
01/08/2017	-0.021390685	-0.054265708	0.001369952	0.030467046	0.051857731
01/09/2017	-0.000489997	0.130641078	0.001121433	-0.073600142	-0.073110145
01/10/2017	-0.028031625	-0.041235865	0.000693019	-0.019869094	0.008162531
01/11/2017	-0.024835119	0.042356863	0.000112904	0.085094562	0.109929681
01/12/2017	0.069980636	-0.036735722	-0.000509778	0.196002843	0.126022207
01/01/2018	0.04727429	-0.055228341	-0.000943212	0.011271827	-0.036002463
01/02/2018	0.025565511	-0.144502908	-0.001090057	0.05843256	0.032867049
01/03/2018	0.002901313	0.248605521	-0.000955908	-0.047828569	-0.050729882
01/04/2018	-0.013274617	-0.012632497	-0.000638144	-0.029827445	-0.016552828
01/05/2018	-0.010885491	0.089298895	-0.000224887	-0.080364425	-0.069478934
01/06/2018	-0.046027301	0.007055641	0.00018275	-0.125167194	-0.079139893
01/07/2018	0.01287315	0.251929832	0.000441457	0.105453667	0.092580517
01/08/2018	-0.042724313	-0.187633745	0.000491011	-0.110529453	-0.06780514
01/09/2018	-0.042675648	0.082306943	0.000335989	0.00202446	0.044700108
01/10/2018	0.027439705	0.121464751	4.26E-05	-0.080555353	-0.107995058
01/11/2018	0.03635302	0.113637519	-0.000310043	0.089549503	0.053196483
01/12/2018	-0.015895903	0.056473461	-0.000608238	-0.038627054	-0.022731151
01/01/2019	0.021179575	-0.043327785	-0.000678386	0.143752296	0.122572721
01/02/2019	0.004098163	-0.20682923	-0.000491345	-0.066848912	-0.070947075
01/03/2019	-0.031034491	0.196656247	-0.00015727	-0.096894887	-0.065860396
01/04/2019	0.02157844	-0.252889701	6.10E-05	0.070068058	0.048489618
01/05/2019	-0.009566496	0.228990968	4.53E-05	-0.050852815	-0.041286319
01/06/2019	-0.012866938	0.282142117	-0.000193849	0.055910367	0.068777305
01/07/2019	0.038531293	-0.22351046	-0.000515855	-0.076756245	-0.115287538
01/08/2019	-0.061347139	0.175996046	-0.000834758	-0.112961193	-0.051614054
01/09/2019	0.028293019	-0.101190379	-0.001095775	0.021018394	-0.007274625
01/10/2019	-0.012135866	-0.058067588	-0.001252322	0.035452967	0.047588833
01/11/2019	0.005951968	-0.024197636	-0.001277366	0.008451358	0.00249939
01/12/2019	0.023016452	0.051453438	-0.001152091	0.051702208	0.028685756
01/01/2020	-0.003876853	-0.159734173	-0.00086402	-0.115995827	-0.112118974
01/02/2020	-0.023021845	-0.018188043	-0.000774003	-0.135917192	-0.112895347
01/03/2020	-0.088527526	0.417735928	-0.047933472	-0.508974062	-0.420446536
01/04/2020	-0.095530077	0.03068194	-0.050152121	0.080066672	0.175596749
01/05/2020	0.015334027	0.174464541	-0.052352429	-0.019084556	-0.034418583
01/06/2020	0.041231721	-0.239692668	0.03536758	0.043291597	0.002059876
01/07/2020	0.022882598	0.021779584	0.034225972	0.038379383	0.015496785
01/08/2020	-0.047013341	-0.11344122	0.033106487	-0.029168906	0.017844435
01/09/2020	0.028822274	-0.046008158	0.003469853	0.018400336	-0.010421938
01/10/2020	0.019267731	0.035719867	0.003381411	-0.026691011	-0.045958742
01/11/2020	0.047727532	0.200293015	0.003257058	0.23113778	0.183410248
01/12/2020	0.026271323	-0.227095304	0.003168	0.121699916	0.095428593
01/01/2021	-0.020960114	-0.045615912	0.00308618	-0.069237485	-0.048277371
01/02/2021	0.026623568	-0.260342958	0.00301095	0.066362157	0.039738589
